# Supplementary material for: Rapid screening and identification of viral pathogens in metagenomic data
Source: BMC Med Genomics. 2021 Dec 14;14(Suppl 6):289. doi: 10.1186/s12920-021-01138-z (PMC8668262; doi:10.1186/s12920-021-01138-z)
Supplement: Supplementary file 2 — Additional file 2: Sample Sources. [file 12920_2021_1138_MOESM2_ESM.xlsx]

## Sheet: Sheet1
Additional file 2: Sample Sources
Sample ID	Study Accession	Source	Sample Accession	Clinical information	links
1	PRJNA603194	EBI-ENA	SRR10971381	NA	https://www.ebi.ac.uk/ena/browser/view/SRR10971381
2	PRJNA601736	EBI-ENA	SRR10903401	NA	https://www.ebi.ac.uk/ena/browser/view/SRR10903401
3	PRJNA601736	EBI-ENA	SRR10903402	NA	https://www.ebi.ac.uk/ena/browser/view/SRR10903402
4	CRA002475	NGDC	CRR125934	NA	https://bigd.big.ac.cn/gsa/browse/detail/CRA002475.html
5	CRA002476	NGDC	CRR125935	NA	https://bigd.big.ac.cn/gsa/browse/detail/CRA002475.html
6	CRA002477	NGDC	CRR125936	NA	https://bigd.big.ac.cn/gsa/browse/detail/CRA002475.html
7	CRA002478	NGDC	CRR125938	NA	https://bigd.big.ac.cn/gsa/browse/detail/CRA002475.html
8	CRA002479	NGDC	CRR125939	NA	https://bigd.big.ac.cn/gsa/browse/detail/CRA002475.html
9	CRA002480	NGDC	CRR125940	NA	https://bigd.big.ac.cn/gsa/browse/detail/CRA002475.html
10	CRA002481	NGDC	CRR125941	NA	https://bigd.big.ac.cn/gsa/browse/detail/CRA002475.html
11	PRJNA233943	EBI-ENA	SRR1192017	NA	https://www.ebi.ac.uk/ena/browser/view/SRR1192017
12	PRJNA233943	EBI-ENA	SRR1191695	NA	https://www.ebi.ac.uk/ena/browser/view/SRR1191695
13	PRJNA233943	EBI-ENA	SRR1191876	NA	https://www.ebi.ac.uk/ena/browser/view/SRR1191876
14	PRJNA233943	EBI-ENA	SRR1191783	NA	https://www.ebi.ac.uk/ena/browser/view/SRR1191783
15	PRJNA233943	EBI-ENA	SRR1192321	NA	https://www.ebi.ac.uk/ena/browser/view/SRR1192321
lung01	PRJNA573298	EBI-ENA	SRR10168393	NA	https://www.ebi.ac.uk/ena/browser/view/SRR10168393
lung02	PRJNA573298	EBI-ENA	SRR10168392	NA	https://www.ebi.ac.uk/ena/browser/view/SRR10168392
lung03	PRJNA573298	EBI-ENA	SRR10168381	NA	https://www.ebi.ac.uk/ena/browser/view/SRR10168381
lung04	PRJNA573298	EBI-ENA	SRR10168379	NA	https://www.ebi.ac.uk/ena/browser/view/SRR10168379
lung07	PRJNA573298	EBI-ENA	SRR10168378	NA	https://www.ebi.ac.uk/ena/browser/view/SRR10168378
lung08	PRJNA573298	EBI-ENA	SRR10168377	NA	https://www.ebi.ac.uk/ena/browser/view/SRR10168377
lung09	PRJNA573298	EBI-ENA	SRR10168376	NA	https://www.ebi.ac.uk/ena/browser/view/SRR10168376
lung11	PRJNA573298	EBI-ENA	SRR10168375	NA	https://www.ebi.ac.uk/ena/browser/view/SRR10168375
lung12	PRJNA573298	EBI-ENA	SRR10168374	NA	https://www.ebi.ac.uk/ena/browser/view/SRR10168374
lung13	PRJNA573298	EBI-ENA	SRR10168373	NA	https://www.ebi.ac.uk/ena/browser/view/SRR10168373
lung19	PRJNA573298	EBI-ENA	SRR10168391	NA	https://www.ebi.ac.uk/ena/browser/view/SRR10168391
