# Supplementary material for: Rapid screening and identification of viral pathogens in metagenomic data
Source: BMC Med Genomics. 2021 Dec 14;14(Suppl 6):289. doi: 10.1186/s12920-021-01138-z (PMC8668262; doi:10.1186/s12920-021-01138-z)
Supplement: Supplementary file 3 — Additional file 3: Viruses identification among different reads quality cut off. [file 12920_2021_1138_MOESM3_ESM.xlsx]

## Sheet: Sheet2
Additional file 3: Viruses identification among different reads quality cut off
sample	q=20, length=20					q=30, length=30					q=40, length=50
	rate of bases with q>20 (%)		rate of reads with length>20 (%)	identified viruses	virus coverage (%）	rate of bases with q>30 (%)		rate of reads with length>30 (%)	virus detected	virus coverage (%）	rate of bases with q>50 (%)		rate of reads with length>50 (%)	virus detected	virus coverage (%）
	read 1	read 2				read 1	read 2				read 1	read 2
1	49	48.8	50.67	NC_045512.2	0.999	45.9	44.7	44.69	NC_045512.2	0.999	0	0	0	NA	NA
				NC_022518.1	0.4234				NC_022518.1	0.3786				NA	NA
				NC_022089.1	0.1757				NC_022089.1	0.1754				NA	NA
				NC_012756.1	0.0131				NC_012756.1	0.013				NA	NA
2	91.1	89.5	98.85	NC_045512.2	0.9989	89.8	83.2	92.8	NC_045512.2	0.9989	0	0	0	NA	NA
				NC_001422.1	1				NC_001422.1	1				NA	NA
3	91.4	89.9	99.06	NC_045512.2	0.9998	90.3	82.4	90.76	NC_045512.2	0.9996	0	0	0	NA	NA
				NC_001422.1	1				NC_001422.1	1				NA	NA
				NC_026592.1	0.864				NC_026592.1	0.8606				NA	NA
4	92.9	92.1	99.49	NC_045512.2	0.9894	92.5	89.6	96.74	NC_045512.2	0.9892	0	0	0	NA	NA
5	94.2	93.6	99.64	NC_045512.2	0.5692	93.8	91.7	97.65	NC_045512.2	0.5664	0	0	0	NA	NA
				NC_001450.1	0.0607				NC_001450.1	0.0607				NA	NA
6	90.6	89.6	99.44	NC_045512.2	0.8791	89.1	85.5	95.81	NC_045512.2	0.8789	0	0	0	NA	NA
7	95.8	92.4	97.12	NC_045512.2	0.9998	94.4	80.8	86	NC_045512.2	0.9997	0	0	0	NA	NA
				NC_001422.1	1				NC_001422.1	1				NA	NA
				NC_022518.1	0.2048				NC_022518.1	0.2183				NA	NA
8	98.9	97.9	99.18	NC_045512.2	0.9244	97.7	92.3	94.2	NC_045512.2	0.908	0	0	0	NA	NA
				NC_001422.1	1				NC_001422.1	1				NA	NA
9	98.7	97.5	99.02	NC_045512.2	0.9998	97.2	92.5	94.37	NC_045512.2	0.9998	0	0	0	NA	NA
				NC_001422.1	1				NC_001422.1	1				NA	NA
10	99.2	98.5	99.45	NC_045512.2	100	98.5	95.8	96.84	NC_045512.2	100	0	0	0	NA	NA
				NC_001422.1	100				NC_001422.1	100				NA	NA
				NC_001367.1	51.96				NC_001367.1	51.96				NA	NA
11	97.8	95.7	98.81	NC_001422.1	100	92.4	88.7	91.74	NC_001422.1	100	2.1	1.7	0.5	NA	NA
				NC_001499.1	0				NC_001499.1	0				NA	NA
				NC_019843.3	100				NC_019843.3	100				NC_019843.3	98.61
				NC_022518.1	73.46				NC_022518.1	69.73				NA	NA
				NC_038294.1	100				NC_038294.1	100				NC_038294.1	95.6
12	97.6	95.6	98.74	NC_001422.1	100	92	88.6	91.73	NC_001422.1	100	2	1.7	0.59	NA	NA
				NC_001499.1	1.71				NC_001499.1	1.7				NA	NA
				NC_019843.3	99.9				NC_019843.3	100				NC_019843.3	98.96
				NC_022518.1	77.46				NC_022518.1	77.17				NA	NA
				NC_038294.1	100				NC_038294.1	100				NC_038294.1	95.68
13	97.5	95.3	98.71	NC_001422.1	100	91.7	88	91.63	NC_001422.1	100	2.1	1.8	0.52	NA	NA
				NC_019843.3	100				NC_019843.3	100				NC_019843.3	99.29
				NC_022518.1	81.96				NC_022518.1	83.03				NA	NA
				NC_038294.1	100				NC_038294.1	100				NC_038294.1	96.88
14	97.4	95.2	98.73	NC_001422.1	100	91.6	87.8	91.6	NC_001422.1	100	2	1.7	0.49	NA	NA
				NC_001499.1	1.7				NC_001499.1	1.7				NA	NA
				NC_019843.3	98.86				NC_019843.3	100				NC_019843.3	99.34
				NC_022518.1	81.5				NC_022518.1	82.38				NA	NA
				NC_038294.1	98.83				NC_038294.1	100				NC_038294.1	96.43
15	98	95.5	98.59	NC_001422.1	100	93.8	89.3	92.67	NC_001422.1	100	3.2	2.8	0.85	NA	NA
				NC_001499.1	1.66				NC_001499.1	0				NA	NA
				NC_004813.1	7.67				NA	NA				NA	NA
				NC_011356.1	8.71				NA	NA				NA	NA
				NC_011357.1	5.96				NA	NA				NA	NA
				NC_019711.1	14.44				NA	NA				NA	NA
				NC_019843.3	100				NC_019843.3	1				NC_019843.3	99.57
				NC_022518.1	75.26				NC_022518.1	73.32				NA	NA
				NC_025434.1	8.45				NA	NA				NA	NA
				NC_026014.1	8.16				NA	NA				NA	NA
				NC_029120.1	5.13				NA	NA				NA	NA
				NC_038294.1	100				NC_038294.1	99.9				NC_038294.1	97.47
				NC_042057.1	15.95				NC_042057.1	8.42				NA	NA
lung01	92.6	91.8	99.94	NC_001552.1	0	92.6	91.8	99.73	NC_001552.1	0	92.6	91.8	98.84	NC_001552.1	0
lung02	86.7	85.3	99.62	NC_001501.1	10.84	73.5	75.1	91.87	NC_001501.1	10.84	0	0	0	NA	NA
				NC_001552.1	6.37				NC_001552.1	7.19				NA	NA
lung03	91.7	90.9	99.92	NC_029853.1	20.29	91.7	90.9	99.65	NC_029853.1	20.29	91.7	90.9	98.46	NC_029853.1	20.29
				NC_001552.1	0				NC_001552.1	0				NC_001552.1	0
lung04	90.3	89.4	99.9	NC_001552.1	8.66	90.3	89.4	99.58	NC_001552.1	8.66	90.3	89.4	98.19	NC_001552.1	8.66
lung07	90.3	89.7	99.91	NC_001552.1	5.67	90.3	89.7	99.62	NC_001552.1	5.67	90.3	89.7	98.27	NC_001552.1	5.67
				NC_029853.1	30.42				NC_029853.1	30.42				NC_029853.1	30.42
				NC_045512.2	7				NC_045512.2	7				NC_045512.2	7
				NC_031450.1	25.96				NC_031450.1	25.96				NC_031450.1	25.96
				NC_038858.1	23.35				NC_038858.1	23.35				NC_038858.1	23.35
				NC_001506.1	23.35				NC_001506.1	23.35				NC_001506.1	23.35
lung08	88.9	87.9	99.88	NC_001552.1	5.16	88.9	87.9	99.32	NC_001552.1	5.16	88.9	87.9	97.83	NC_001552.1	5.16
				NC_045512.2	11.53				NC_045512.2	11.53				NC_045512.2	11.26
				NC_031450.1	13.26				NC_031450.1	13.26				NC_031450.1	13.26
lung09	91.4	90.8	99.91	NC_001552.1	9.06	91.4	90.8	99.63	NC_001552.1	9.06	91.4	90.8	98.45	NC_001552.1	9.06
				NC_022518.1	7.64				NC_022518.1	7.64				NC_022518.1	7.64
				NC_038923.1	4.37				NC_038923.1	4.37				NC_038923.1	3.47
lung11	92.4	91.9	99.92	NC_001552.1	0.97	92.4	91.9	99.68	NC_001552.1	0.97	92.4	91.9	98.72	NC_001552.1	0.97
				NC_031450.1	16.92				NC_031450.1	16.92				NC_031450.1	16.92
lung12	92.8	92.6	99.89	NA	NA	92.8	92.6	99.59	NA	NA	92.8	92.6	98.42	NA	NA
lung13	89.4	89.5	99.85	NC_031450.1	18.49	89.4	89.5	99.43	NC_031450.1	18.49	89.4	89.5	97.93	NC_031450.1	18.49
lung19	93.4	92.8	99.93	NC_001552.1	13.23	93.4	92.8	99.74	NC_001552.1	13.23	93.4	92.8	98.88	NC_001552.1	13.23
				NC_031450.1	98.03				NC_031450.1	98.03				NC_031450.1	98.03
				NC_001628.1	0				NC_001628.1	0				NC_001628.1	0
				NC_029853.1	25.24				NC_029853.1	25.24				NC_029853.1	25.24
